# Supplementary material for: Integrated Clinical, Molecular, and Machine Learning Assessment of Familial Hypercholesterolemia
Source: Life (Basel). 2026 Apr 9;16(4):633. doi: 10.3390/life16040633 (PMC13117847; doi:10.3390/life16040633)
Supplement: Supplementary file 1 [file life-16-00633-s001.zip]

Archive with 1 entries (1 files):
- life-4195279-supplementary.pdf
